# Supplementary material for: A case report of intravenous posaconazole in hepatic and renal impairment patient with invasive Aspergillus terreus infection: safety and role of therapeutic drug monitoring
Source: BMC Pharmacol Toxicol. 2017 Jan 31;18:8. doi: 10.1186/s40360-017-0115-z (PMC5282663; doi:10.1186/s40360-017-0115-z)
Supplement: Additional file 1: Figure S1. — Course of antifungal therapy, interventions, serum GM and plasma posaconazole levels. (XLSX 369 kb) [file 40360_2017_115_MOESM1_ESM.xlsx]

## Sheet: Serum GM, Posaconazole level
Date, time	Day of admission	Serum GM	Serum posaconazole level (mg/L)	Serum voriconazole level (mg/L)
2015-11-09	1	NA	NA	NA
2015-11-10	2	NA	NA	NA
2015-11-11	3	NA	NA	NA
2015-11-12	4	NA	NA	NA
2015-11-13	5	0.8	NA	NA
2015-11-14	6	NA	NA	NA
2015-11-15	7	NA	NA	NA
2015-11-16	8	2.3	NA	NA
2015-11-17	9	NA	NA	NA
2015-11-18	10	NA	NA	NA
2015-11-19	11	NA	NA	NA
2015-11-20	12	NA	NA	NA
2015-11-21	13	0.55	NA	NA
2015-11-22	14	NA	NA	NA
2015-11-23	15	NA	NA	NA
2015-11-24	16	0.86	NA	NA
2015-11-25	17	NA	NA	NA
2015-11-26	18	NA	NA	NA
2015-11-27	19	NA	NA	NA
2015-11-28	20	NA	NA	NA
2015-11-29	21	NA	NA	NA
2015-11-30	22	NA	NA	NA
2015-12-01	23	NA	NA	NA
2015-12-02	24	NA	NA	NA
2015-12-03	25	NA	NA	NA
2015-12-04	26	10.48	NA	NA
2015-12-05	27	NA	NA	NA
2015-12-06	28	NA	NA	NA
2015-12-07	29	NA	NA	NA
2015-12-08	30	NA	NA	NA
2015-12-09	31	NA	NA	NA
2015-12-10	32	NA	NA	NA
2015-12-11	33	NA	NA	3.29
2015-12-12	34	NA	NA	NA
2015-12-13	35	NA	NA	NA
2015-12-14	36	NA	NA	4.89
2015-12-15	37	9.73	NA	NA
2015-12-16	38	NA	NA	NA
2015-12-17	39	NA	NA	3.44
2015-12-18	40	NA	NA	NA
2015-12-19	41	NA	NA	NA
2015-12-20	42	NA	NA	NA
2015-12-21	43	5	NA	NA
2015-12-22	44	NA	NA	NA
2015-12-23 12:00:00	45	NA	3.636	NA
2015-12-23 14:00:00	45	NA	5.396	NA
2015-12-23 14:30:00	45	NA	5.405	NA
2015-12-23 15:30:00	45	NA	5.098	NA
2015-12-23 16:30:00	45	NA	4.965	NA
2015-12-23 20:30:00	45	NA	4.505	NA
2015-12-24 00:30:00	46	NA	4.365	NA
2015-12-24 04:30:00	46	NA	4.811	NA
2015-12-24 08:30:00	46	NA	5.006	NA
2015-12-24 13:00:00	46	NA	4.257	NA
2015-12-24 16:00:00	46	NA	4.453	NA
2015-12-25	47	NA	3.618	NA
2015-12-25 06:00:00	47	NA	3.154	NA
2015-12-25 11:00:00	47	NA	3.927	NA
2015-12-25 19:50:00	47	NA	3.958	NA
2015-12-26	48	NA	4.255	NA
2015-12-26 06:00:00	48	NA	4.023	NA
2015-12-26 12:00:00	48	NA	4.041	NA
2015-12-26 13:50:00	48	NA	7.099	NA
2015-12-26 18:00:00	48	NA	4.709	NA
2015-12-27	49	NA	5.138	NA
2015-12-27 12:30:00	49	NA	4.397	NA
2015-12-28 12:00:00	50	NA	3.575	NA
2015-12-28 13:30:00	50	NA	4.711	NA
2015-12-28 20:00:00	50	NA	4.519	NA
2015-12-29 04:00:00	51	NA	4.471	NA
2015-12-29 12:00:00	51	NA	2.595	NA
2015-12-30 12:00:00	52	NA	2.095	NA
2015-12-31 12:00:00	53	NA	1.62	NA
2016-01-01 12:00:00	54	NA	1.189	NA
2016-01-02	55	4.49	1.023	NA
2016-01-02 12:00:00	55	NA	1.615	NA
2016-01-02 13:30:00	55	NA	1.297	NA
2016-01-03	56	NA	2.412	NA
2016-01-04 12:00:00	57	NA	1.842	NA
2016-01-04 19:30:00	57	NA	0.956	NA
2016-01-04 21:00:00	57	NA	3.1	NA
2016-01-05 12:00:00	58	NA	2.619	NA
2016-01-06 12:00:00	59	NA	2.572	NA
2016-01-06 13:30:00	59	NA	1.562	NA
2016-01-06 14:00:00	59	NA	1.04	NA
2016-01-06 15:00:00	59	NA	1.038	NA
2016-01-07 06:00:00	60	NA	3.182	NA
2016-01-07 18:00:00	60	NA	1.038	NA
2016-01-08 13:00:00	61	9.47	3.182	NA
2016-01-08 14:30:00	61	NA	1.728	NA
2016-01-10 12:00:00	63	NA	3.872	NA
2016-01-10 13:30:00	63	NA	2.838	NA
2016-01-11 16:15:00	64	NA	2.47	NA
2016-01-11 17:45:00	64	NA	4.614	NA
2016-01-12 05:00:00	65	NA	3.796	NA
2016-01-12 12:00:00	65	NA	2.35	NA
2016-01-12 13:30:00	65	NA	1.14	NA
2016-01-12 20:00:00	65	NA	1.688	NA
2016-01-13 12:00:00	66	7.31	4.576	NA
2016-01-14 12:00:00	67	NA	3.307	NA
2016-01-16 12:00:00	69	NA	3.24	NA
2016-01-16 13:30:00	69	NA	3.28	NA
2016-01-16 14:00:00	69	NA	2.453	NA
2016-01-16 15:00:00	69	NA	2.147	NA
2016-01-16 19:30:00	69	NA	2.015	NA
2016-01-17	70	NA	NA	NA
2016-01-17 12:00:00	70	NA	NA	NA
2016-01-18 08:45:00	71	8.97	NA	NA

## Sheet: LFTs, QTc
Date, time	QTc (seconds)	AST (units/L)	ALT (units/L)	ALP (units/L)	GGT (units/L)	TB (mg/dL)	DB (mg/dL)
2015-11-09	NA	200	69	60	116	1.9	1.5
2015-11-10	0.3	NA	NA	94	78	3	2
2015-11-11	0.49	NA	NA	133	104	3.7	2.3
2015-11-12	0.47	NA	NA	99	111	3.9	2.2
2015-11-13	0.42	NA	NA	101	92	6.3	3.3
2015-11-14	0.42	NA	NA	123	90	9.7	4.8
2015-11-15	0.46	NA	NA	125	82	12.2	6.3
2015-11-16	0.45	NA	NA	102	51	13.4	7
2015-11-17	0.43	NA	NA	82	44	12.1	6.4
2015-11-18	0.3	NA	NA	65	34	11.1	5.9
2015-11-19	0.47	982	173	79	33	14.7	7.7
2015-11-20	0.4	665	151	90	40	16.7	8.7
2015-11-21	0.37	483	152	90	37	19.3	10.4
2015-11-22	0.46	354	130	86	48	18.1	10.8
2015-11-23	0.42	403	176	114	64	24.9	14.4
2015-11-24	0.44	331	182	107	61	25.1	16.5
2015-11-25	0.45	186	117	79	52	19.7	11.6
2015-11-26	0.37	221	155	87	55	24.2	14.9
2015-11-27	0.42	243	184	101	70	25.6	18.8
2015-11-28	0.41	233	201	106	87	29.5	21
2015-11-29	0.44	275	279	212	99	32.8	23.1
2015-11-30	0.38	203	239	147	101	33	23.1
2015-12-01	0.38	220	226	122	104	31.1	21.3
2015-12-02	0.44	243	283	143	148	38.1	26
2015-12-03	0.42	245	310	177	232	38.6	25.6
2015-12-04	0.45	210	266	172	257	36.2	25.5
2015-12-05	0.37	192	248	172	308	36.8	24.8
2015-12-06	0.37	202	250	160	302	35.4	23.4
2015-12-07	0.35	188	257	168	322	33.4	22.6
2015-12-08	0.36	195	223	159	300	30.9	21.2
2015-12-09	0.44	218	222	165	325	29.4	20.7
2015-12-10	0.42	260	228	214	341	31.4	21.6
2015-12-11	0.42	167	166	207	329	28.3	19
2015-12-12	0.35	NA	NA	200	99	26.9	18.7
2015-12-13	0.44	NA	NA	274	163	30.5	20.6
2015-12-14	0.42	436	1060	249	217	31	21.2
2015-12-15	0.43	154	638	267	253	27.6	20.1
2015-12-16	0.37	111	424	274	284	24.9	17.9
2015-12-17	NA	122	319	310	280	23	16.2
2015-12-18	NA	124	241	323	264	19.9	13.6
2015-12-19	NA	123	196	302	242	17.8	12
2015-12-21	NA	74	125	260	190	16.2	11.3
2015-12-22	NA	64	109	221	167	14.3	10.3
2015-12-23 14:00:00	0.39	48	94	206	143	13.3	9.4
2015-12-24 00:30:00	0.44	58	82	201	109	13.7	9.2
2015-12-25	0.48	82	78	186	84	13.1	9.1
2015-12-26	0.44	88	90	180	91	14.2	9.7
2015-12-27	0.42	83	104	212	95	14.7	10.1
2015-12-28 12:00:00	0.46	77	104	220	105	16.3	11.1
2015-12-28 20:00:00	NA	79	108	263	129	21.3	14
2015-12-29 04:00:00	0.38	79	108	263	129	21.3	14
2015-12-30	0.46	104	124	288	148	22.1	14.5
2015-12-30 12:00:00	0.45	177	190	316	177	24.3	16.4
2015-12-31	0.45	205	229	345	208	23.1	15
2016-01-01	0.44	217	251	411	249	22.8	15.6
2016-01-02	0.49	268	276	416	270	20.8	13.8
2016-01-02	0.46	322	320	427	315	19.8	13.3
2016-01-03	0.4	375	389	450	360	21.4	14.9
2016-01-03	0.45	336	409	478	421	21.8	14.9
2016-01-04 21:00:00	0.46	229	344	438	407	23.2	16.2
2016-01-05 12:00:00	0.39	165	260	378	339	21.9	14.7
2016-01-06 12:00:00	0.46	162	218	377	310	22.9	14.5
2016-01-06 14:00:00	0.47	107	121	227	148	18.4	12.8
2016-01-07	0.42	109	107	193	113	19.1	12.8
2016-01-08 13:00:00	0.42	101	103	238	121	20.3	13.3
2016-01-08 14:30:00	0.42	90	98	233	132	19.5	13
2016-01-09	0.43	115	111	291	146	19.3	13
2016-01-11 16:15:00	0.45	NA	NA	NA	NA	NA	NA
2016-01-12	0.48	289	173	286	145	20.8	10.6
